# Supplementary material for: Conditional Ablation of PKCλ/ι in CD4+ T Cells Ameliorates Hepatic Fibrosis in Schistosoma japonicum-Infected Mice via T Follicular Helper (Tfh) Cell Suppression Coupled with Increased Follicular Regulatory T (Tfr) and Regulatory B (Breg) Cell Activities
Source: Biomolecules. 2025 Oct 9;15(10):1430. doi: 10.3390/biom15101430 (PMC12562275; doi:10.3390/biom15101430)
Supplement: Supplementary file 1 [file biomolecules-15-01430-s001.zip › Table S1.xlsx]

## Sheet: Sheet1
BioProject	Accession number	Sample name	Sequencing type
PRJNA755071	SAMN20804192	WT_1	Transcriptome Sequencing
PRJNA755071	SAMN20804193	WT_2	Transcriptome Sequencing
PRJNA755071	SAMN20804194	WT_3	Transcriptome Sequencing
PRJNA755071	SAMN20804195	WTSJ_1	Transcriptome Sequencing
PRJNA755071	SAMN20804196	WTSJ_2	Transcriptome Sequencing
PRJNA755071	SAMN20804197	WTSJ_3	Transcriptome Sequencing
PRJNA755071	SAMN20804198	KO_1	Transcriptome Sequencing
PRJNA755071	SAMN20804199	KO_2	Transcriptome Sequencing
PRJNA755071	SAMN20804200	KO_3	Transcriptome Sequencing
PRJNA755071	SAMN20804201	KOSJ_1	Transcriptome Sequencing
PRJNA755071	SAMN20804202	KOSJ_2	Transcriptome Sequencing
PRJNA755071	SAMN20804203	KOSJ_3	Transcriptome Sequencing
