# Supplementary material for: Conditional Ablation of PKCλ/ι in CD4+ T Cells Ameliorates Hepatic Fibrosis in Schistosoma japonicum-Infected Mice via T Follicular Helper (Tfh) Cell Suppression Coupled with Increased Follicular Regulatory T (Tfr) and Regulatory B (Breg) Cell Activities
Source: Biomolecules. 2025 Oct 9;15(10):1430. doi: 10.3390/biom15101430 (PMC12562275; doi:10.3390/biom15101430)
Supplement: Supplementary file 1 [file biomolecules-15-01430-s001.zip › Table S3.csv]

Group	Celltype	Cell_num	Group_num	Celltype_num	Ratio_group(%)	Ratio_Celltype(%)	Ratio_Group_Celltype(%)	Group_Stake_in_Celltype(%)
KOSJ	Neutrophils	2104	4142	6319	43.5496	66.4389	50.7967	39.285
WTSJ	Neutrophils	4215	5369	6319	56.4504	66.4389	78.5062	60.715
KOSJ	Monocytes	745	4142	999	43.5496	10.5036	17.9865	79.1751
WTSJ	Monocytes	254	5369	999	56.4504	10.5036	4.7309	20.8249
KOSJ	Mast	48	4142	58	43.5496	0.6098	1.1589	86.1533
WTSJ	Mast	10	5369	58	56.4504	0.6098	0.1863	13.8467
KOSJ	Endothelial_Cells	57	4142	111	43.5496	1.1671	1.3761	57.7747
WTSJ	Endothelial_Cells	54	5369	111	56.4504	1.1671	1.0058	42.2253
KOSJ	DC	46	4142	51	43.5496	0.5362	1.1106	92.2633
WTSJ	DC	5	5369	51	56.4504	0.5362	0.0931	7.7367
KOSJ	Kupffer_cells	25	4142	106	43.5496	1.1145	0.6036	28.5751
WTSJ	Kupffer_cells	81	5369	106	56.4504	1.1145	1.5087	71.4249
KOSJ	Macrophages	633	4142	1070	43.5496	11.2501	15.2825	65.2489
WTSJ	Macrophages	437	5369	1070	56.4504	11.2501	8.1393	34.7511
KOSJ	T_cells	143	4142	297	43.5496	3.1227	3.4524	54.6207
WTSJ	T_cells	154	5369	297	56.4504	3.1227	2.8683	45.3793
KOSJ	B_cells	341	4142	500	43.5496	5.2571	8.2327	73.5448
WTSJ	B_cells	159	5369	500	56.4504	5.2571	2.9614	26.4552
