# Supplementary material for: Conditional Ablation of PKCλ/ι in CD4+ T Cells Ameliorates Hepatic Fibrosis in Schistosoma japonicum-Infected Mice via T Follicular Helper (Tfh) Cell Suppression Coupled with Increased Follicular Regulatory T (Tfr) and Regulatory B (Breg) Cell Activities
Source: Biomolecules. 2025 Oct 9;15(10):1430. doi: 10.3390/biom15101430 (PMC12562275; doi:10.3390/biom15101430)
Supplement: Supplementary file 1 [file biomolecules-15-01430-s001.zip › Table S4.csv]

Group	Celltype	Cell_num	Group_num	Celltype_num	Ratio_group(%)	Ratio_Celltype(%)	Ratio_Group_Celltype(%)	Group_Stake_in_Celltype(%)
KOSJ	CD8Tcell	23	137	71	48.9286	25.3571	16.7883	33.3401
WTSJ	CD8Tcell	48	143	71	51.0714	25.3571	33.5664	66.6599
KOSJ	Tfr	42	137	43	48.9286	15.3571	30.6569	97.7698
WTSJ	Tfr	1	143	43	51.0714	15.3571	0.6993	2.2302
KOSJ	CD4T_CD8T	5	137	32	48.9286	11.4286	3.6496	16.1985
WTSJ	CD4T_CD8T	27	143	32	51.0714	11.4286	18.8811	83.8015
KOSJ	NKT	8	137	37	48.9286	13.2143	5.8394	22.3568
WTSJ	NKT	29	143	37	51.0714	13.2143	20.2797	77.6432
KOSJ	Treg	50	137	74	48.9286	26.4286	36.4964	68.4997
WTSJ	Treg	24	143	74	51.0714	26.4286	16.7832	31.5003
KOSJ	Naive_T	9	137	23	48.9286	8.2143	6.5693	40.156
WTSJ	Naive_T	14	143	23	51.0714	8.2143	9.7902	59.844
